# Supplementary material for: Endogenous hydrogen sulfide maintains eupnea in an in situ arterially perfused preparation of rats
Source: Commun Biol. 2020 Oct 16;3:583. doi: 10.1038/s42003-020-01312-6 (PMC7568547; doi:10.1038/s42003-020-01312-6)
Supplement: Supplementary file 2 — Supplementary Data 1 [file 42003_2020_1312_MOESM2_ESM.xlsx]

## Sheet: Figure1
	Fig.1e	Frequency (cycles/min)
			i. control	ii. 5min after control	iii. AOA
		#1	22.3	25.3	3.3
		#2	12	11.7	0
		#3	10.3	11	7
		#4	13	12.7	7.3
		#5	17.3	21.3	7.3
		VNA amplitude (%)
			i. control	ii. 5min after control	iii. AOA
		#1	100	104.8	4.4
		#2	100	106.5	0
		#3	100	87.6	8.6
		#4	100	91.6	4.3
		#5	100	97.6	6.5
		PNA amplitude (%)
			i. control	ii. 5min after control	iii. AOA
		#1	100	94.1	21.8
		#2	100	100.1	0
		#3	100	87.7	13.1
		#4	100	95.1	4.3
		#5	100	90.9	8.8
	Fig.1f	Frequency (cycles/min)
			i. control	ii. 5min after control	iii. HA
		#1	18.7	20	5
		#2	18.3	19.7	10.3
		#3	20.7	17.7	3.7
		#4	14	14.7	10.3
		VNA amplitude (%)
			i. control	ii. 5min after control	iii. HA
		#1	100	96.5	7.5
		#2	100	96.7	6.2
		#3	100	94.6	8.1
		#4	100	101.7	2.8
		PNA amplitude (%)
			i. control	ii. 5min after control	iii.HA
		#1	100	93.8	6.2
		#2	100	113.3	5.7
		#3	100	111.6	27.9
		#4	100	96.4	15.1

## Sheet: Figure2
	Fig.2c	Frequency (cycles/min)
			i. control	ii. HA
		#1	19.7	9
		#2	19	7.7
		#3	29.3	6
		#4	19.3	4.3
		VNA amplitude (%)
			i. control	ii. HA
		#1	100	5.7
		#2	100	1.4
		#3	100	5.6
		#4	100	1.9
		PNA amplitude (%)
			i. control	ii. HA
		#1	100	8.7
		#2	100	5.1
		#3	100	32.8
		#4	100	8.7

## Sheet: Figure3
	Fig.3e	Frequency (cycles/min)
			i. control	ii. riluzole	iii. AOA+riluzole
		#1	16.3	18.3	3.9
		#2	15.3	19	0
		#3	23.7	26.7	0
		#4	13.3	15.3	0
		#5	14.7	16.3	3
		VNA amplitude (%)
			i. control	ii. riluzole	iii. AOA+riluzole
		#1	100	109.5	11.7
		#2	100	63.8	0
		#3	100	93.7	0
		#4	100	78.4	0
		#5	100	83.7	3.3
		PNA amplitude (%)
			i. control	ii. riluzole	iii. AOA+riluzole
		#1	100	84.8	4.8
		#2	100	76.1	0
		#3	100	87.4	0
		#4	100	66.1	0
		#5	100	95.2	18.9
	Fig.3f	Frequency (cycles/min)
			i. control	ii. riluzole	iii. HA+riluzole
		#1	17.3	17	1.7
		#2	17.7	22.3	0
		#3	29.7	41.7	0
		#4	26	31	0
		VNA amplitude (%)
			i. control	ii. riluzole	iii. HA+riluzole
		#1	100	85.4	3.3
		#2	100	43.8	0
		#3	100	45.7	0
		#4	100	62.3	0
		PNA amplitude (%)
			i. control	ii. riluzole	iii. HA+riluzole
		#1	100	79.6	23.4
		#2	100	61.1	0
		#3	100	78.9	0
		#4	100	80	0

## Sheet: Figure4
	Fig.4a	number of gasping (cycles)
		AOA	AOA+riluzole
		54	11
		0	0
		210	0
		90	0
		188	52
	Fig.4b	period of gasping (s)
		AOA	AOA+riluzole
		1910.4	170
		0	0
		2187.5	0
		1178.9	0
		2027.7	1286.8
	Fig.4c	number of gasping (cycles)
		HA	HA+riluzole
		34	20
		53	0
		80	0
		126	0
	Fig.4d	period of gasping (s)
		HA	HA+riluzole
		456.6	743.9
		457.5	0
		1810.6	0
		875.5	0

## Sheet: Figure5
	Fig.5c	Frequency (cycles/min)
			i. control	ii. 5min after control	iii. PAG
		#1	13	13.7	0
		#2	22.3	25	29.7
		#3	14.7	15.3	28
		#4	16	16.3	41.7
		#5	17	19.7	42
		VNA amplitude (%)
			i. control	ii. 5min after control	iii. PAG
		#1	100	128.4	0
		#2	100	81.4	110.7
		#3	100	87	55.1
		#4	100	170.5	40.9
		#5	100	96.7	77.4
		PNA amplitude (%)
			i. control	ii. 5min after control	iii. PAG
		#1	100	104.9	0
		#2	100	95.2	48.5
		#3	100	101.3	70.7
		#4	100	88.2	11.8
		#5	100	98.5	80.4

## Sheet: Figure6
	Fig.6c	Frequency (cycles/min)
			i. control	ii. 5min after control	iii. SAM
		#1	14.3	15	15
		#2	14	16	16.3
		#3	15.7	17	21
		#4	14.3	16.7	19.7
		VNA amplitude (%)
			i. control	ii. 5min after control	iii. SAM
		#1	100	108.9	171.1
		#2	100	105.9	135.3
		#3	100	94.6	62.5
		#4	100	89.3	84.8
		PNA amplitude (%)
			i. control	ii. 5min after control	iii. SAM
		#1	100	96.9	91.4
		#2	100	98.5	114.7
		#3	100	83.2	68.5
		#4	100	94.5	72.2
